# Supplementary material for: Effect of miR-143-3p from Extracellular Vesicles of Porcine Uterine Luminal Fluid on Porcine Trophoblast Cells
Source: Animals (Basel). 2022 Dec 2;12(23):3402. doi: 10.3390/ani12233402 (PMC9736583; doi:10.3390/ani12233402)
Supplement: Supplementary file 1 [file animals-12-03402-s001.zip]

Archive with 2 entries (2 files):
- animals-1998983-Original-Images for Blots-v3.pdf
- animals-1998983-Table S1.pdf
